# Supplementary material for: The complete chloroplast genome of Myriophyllum spicatum reveals a 4‐kb inversion and new insights regarding plastome evolution in Haloragaceae
Source: Ecol Evol. 2020 Mar 4;10(6):3090–102. doi: 10.1002/ece3.6125 (PMC7083656; doi:10.1002/ece3.6125)
Supplement: Supplementary file 1 [file ECE3-10-3090-s001.xls]

## Sheet: sheet 1
Table S1. Repeat sequences in the Myriophyllum spicatum chloroplast genome.
Repeat No.	Repeat size(bp)	Repeat 1 start	Repeat 2 start	Repeat type	Repeat 1 location	Repeat 2 location
1	44	1638	1689	F	IGS(psbA - trnK-UUU)	IGS(psbA - trnK-UUU)
2	40	6707	6841	F	IGS(rps16 - trnQ-UUG)	IGS(rps16 - trnQ-UUG)
3	33	6746	6914	F	IGS(rps16 - trnQ-UUG)	IGS(rps16 - trnQ-UUG)
4	46	6747	6790	F	IGS(rps16 - trnQ-UUG)	IGS(rps16 - trnQ-UUG)
5	32	6790	6915	F	IGS(rps16 - trnQ-UUG)	IGS(rps16 - trnQ-UUG)
6	30	6979	6990	F	IGS(rps16 - trnQ-UUG)	IGS(rps16 - trnQ-UUG)
7	31	7470	7493	F	IGS(rps16 - trnQ-UUG)	IGS(rps16 - trnQ-UUG)
8	32	9236	37210	F	*trnS-GCU	*trnS-UGA
9	45	38415	38455	F	IGS(psbZ - trnG-UCC)	IGS(psbZ - trnG-UCC)
10	41	41042	43266	F	psaB	psaA
11	36	46532	125212	F	Intron(ycf3)	ndhA
12	36	46532	102558	F	Intron(ycf3)	IGS(rps7 - ycf15)
13	30	46541	102567	F	Intron(ycf3)	IGS(rps7 - ycf15)
14	46	95667	95685	F	ycf2	ycf2
15	41	102553	125207	F	IGS(rps7 - ycf15)	ndhA
16	31	111648	111680	F	IGS(rrn4.5 - rrn5)	IGS(rrn4.5 - rrn5)
17	39	112003	135234	F	IGS（rrn5 - trnR-ACG)	IGS(trnR-ACG - rrn5)
18	30	117043	117055	F	IGS(rrn4.5 - rrn5)	IGS(rrn4.5 - rrn5)
19	31	135565	135597	F	IGS(rrn5 - rrn4.5)	IGS(rrn5 - rrn4.5)
20	46	151545	151563	F	ycf2	ycf2
21	42	151559	151577	F	ycf2	ycf2
22	30	9238	47660	P	*trnS-GCU	*trnS-GGA
23	31	38082	38082	P	IGS(psbZ - trnG-UCC)	IGS(psbZ - trnG-UCC)
24	36	46532	144682	P	Intron(ycf3)	IGS(ycf15 - rps7)
25	30	46541	144679	P	Intron(ycf3)	IGS(ycf15 - rps7)
26	33	60265	60265	P	IGS(rbcL - accD)	IGS(rbcL - accD)
27	33	60267	60267	P	IGS(rbcL - accD)	IGS(rbcL - accD)
28	51	62822	62822	P	IGS(rbcL - accD)	IGS(rbcL - accD)
29	46	95667	151545	P	ycf2	ycf2
30	46	95685	151563	P	ycf2	ycf2
31	31	111648	135565	P	IGS(rrn4.5 - rrn5)	IGS(rrn5 - rrn4.5)
32	31	111680	135597	P	IGS(rrn4.5 - rrn5)	IGS(rrn5 - rrn4.5)
33	39	112003	112003	P	IGS（rrn5 - trnR-ACG)	IGS(rrn5 - trnR-ACG)
34	48	121917	121917	P	IGS(ndhD - psaC)	IGS(ndhD - psaC)
35	41	125207	144682	P	ndhA	IGS(ycf15 - rps7)
36	39	135234	135234	P	IGS(trnR-ACG - rrn5)	IGS(trnR-ACG - rrn5)
37	32	62517	62517	R	IGS(rbcL - accD)	IGS(rbcL - accD)
38	35	12991	15738	C	IGS(atpA - atpF)	IGS(atpH - atpI)
*partly in the IGS region; F-forward, P-palindrome, R-reverse, IGS-Intergenic spacer region.
