# Supplementary material for: The complete chloroplast genome of Myriophyllum spicatum reveals a 4‐kb inversion and new insights regarding plastome evolution in Haloragaceae
Source: Ecol Evol. 2020 Mar 4;10(6):3090–102. doi: 10.1002/ece3.6125 (PMC7083656; doi:10.1002/ece3.6125)
Supplement: Supplementary file 2 [file ECE3-10-3090-s002.xls]

## Sheet: sheet 1
Table S2. Distribution of simple sequence repeats (SSRs) loci in Myriophyllum spicatum chloroplast genome.
No.	SSR type	ssr sequence	Size	Start	End	Location
1	mono	(A)9	9	134	142	IGS( tRNA - psbA )
2	di	(AT)4	8	1746	1753	IGS( psbA - trnK-UUU )
3	mono	(A)9	9	1903	1911	IGS( trnK-UUU - trnK-UUU )
4	mono	(T)9	9	2378	2386	IGS( trnK-UUU - trnK-UUU )
5	mono	(A)9	9	4564	4572	IGS( trnK-UUU - rps16 )
6	mono	(A)10	10	4646	4655	IGS( trnK-UUU - rps16 )
7	mono	(T)11	11	4691	4701	IGS( trnK-UUU - rps16 )
8	mono	(T)9	9	5339	5347	IGS( trnK-UUU - rps16 )
9	mono	(T)9	9	5759	5767	intron(rps16)
10	mono	(A)11	11	5787	5797	intron(rps16)
11	di	(TA)4	8	6653	6660	IGS( rps16 - trnQ-UUG )
12	di	(TA)4	8	6721	6728	IGS( rps16 - trnQ-UUG )
13	di	(TA)4	8	6787	6794	IGS( rps16 - trnQ-UUG )
14	di	(TA)4	8	6855	6862	IGS( rps16 - trnQ-UUG )
15	di	(AT)4	8	7379	7386	IGS( rps16 - trnQ-UUG )
16	tri	(TAT)4	12	7450	7461	IGS( rps16 - trnQ-UUG )
17	mono	(A)8	8	8394	8401	IGS( trnQ-UUG - psbK )
18	mono	(A)10	10	9001	9010	IGS( psbK - psbI )
19	mono	(A)9	9	9138	9146	IGS( psbI - trnS-GCU )
20	mono	(T)10	10	9398	9407	IGS( trnS-GCU - trnG-GCC )
21	mono	(T)10	10	9409	9418	IGS( trnS-GCU - trnG-GCC )
22	di	(TA)5	10	9630	9639	IGS( trnS-GCU - trnG-GCC )
23	mono	(T)8	8	9785	9792	IGS( trnS-GCU - trnG-GCC )
24	mono	(A)14	14	9874	9887	IGS( trnS-GCU - trnG-GCC )
25	mono	(A)9	9	10325	10333	intron(trnG-GCC)
26	mono	(T)13	13	11038	11050	IGS( trnG-GCC - trnR-UCU )
27	mono	(A)8	8	11171	11178	IGS( trnG-GCC - trnR-UCU )
28	mono	(T)8	8	11276	11283	IGS( trnR-UCU - atpA )
29	mono	(A)8	8	11365	11372	IGS( trnR-UCU - atpA )
30	mono	(A)9	9	11407	11415	IGS( trnR-UCU - atpA )
31	mono	(A)11	11	13003	13013	IGS( atpA - atpF )
32	mono	(A)9	9	13015	13023	IGS( atpA - atpF )
33	tri	(AAT)4	12	13024	13035	IGS( atpA - atpF )
34	mono	(A)8	8	14208	14215	IGS( atpF - atpH )
35	mono	(T)9	9	14393	14401	IGS( atpF - atpH )
36	tetra	(TTAG)3	12	15657	15668	IGS( atpH - atpI )
37	mono	(T)14	14	15747	15760	IGS( atpH - atpI )
38	mono	(T)9	9	15928	15936	IGS( atpH - atpI )
39	mono	(A)8	8	16054	16061	IGS( atpH - atpI )
40	mono	(T)10	10	17781	17790	IGS( rps2 - rpoC2 )
41	mono	(A)8	8	17949	17956	IGS( rps2 - rpoC2 )
42	mono	(A)13	13	17958	17970	IGS( rps2 - rpoC2 )
43	mono	(T)9	9	19912	19920	IGS( rpoC2 - rpoC1 )
44	mono	(T)11	11	20018	20028	IGS( rpoC2 - rpoC1 )
45	mono	(A)8	8	20167	20174	IGS( rpoC2 - rpoC1 )
46	di	(AT)5	10	21403	21412	IGS( rpoC2 - rpoC1 )
47	mono	(A)9	9	21922	21930	IGS( rpoC2 - rpoC1 )
48	mono	(A)8	8	23873	23880	rpoC1
49	mono	(A)11	11	24056	24066	intron(rpoC1)
50	tri	(GTT)4	12	25106	25117	rpoC1
51	mono	(T)10	10	27745	27754	rpoB
52	di	(AT)4	8	28150	28157	rpoB
53	mono	(A)9	9	28866	28874	IGS( rpoB - trnE-UUC )
54	mono	(T)9	9	29201	29209	IGS( trnY-GUA - trnD-GUC )
55	mono	(T)9	9	29246	29254	IGS( trnY-GUA - trnD-GUC )
56	mono	(A)9	9	29798	29806	IGS( trnD-GUC - psbM )
57	mono	(A)9	9	30241	30249	IGS( trnD-GUC - psbM )
58	mono	(A)16	16	30414	30429	IGS( psbM - petN )
59	mono	(A)9	9	30984	30992	IGS( psbM - petN )
60	mono	(T)10	10	31208	31217	IGS( psbM - petN )
61	mono	(T)11	11	31839	31849	IGS( petN - trnC-GCA )
62	di	(TA)4	8	32891	32898	IGS( trnC-GCA - trnT-GGU )
63	di	(AT)5	10	32940	32949	IGS( trnC-GCA - trnT-GGU )
64	di	(AT)4	8	32951	32958	IGS( trnC-GCA - trnT-GGU )
65	mono	(A)15	15	33172	33186	IGS( trnT-GGU - psbD )
66	mono	(T)10	10	33704	33713	IGS( trnT-GGU - psbD )
67	di	(TA)4	8	33720	33727	IGS( trnT-GGU - psbD )
68	mono	(A)8	8	33957	33964	IGS( trnT-GGU - psbD )
69	mono	(A)9	9	34042	34050	IGS( trnT-GGU - psbD )
70	mono	(T)8	8	34156	34163	IGS( trnT-GGU - psbD )
71	mono	(G)10	10	36177	36186	psbC
72	mono	(T)11	11	37105	37115	IGS( psbC - trnS-UGA )
73	di	(GA)4	8	37216	37223	trnS-UGA
74	mono	(A)8	8	37480	37487	IGS( trnS-UGA - psbZ )
75	mono	(A)10	10	37878	37887	IGS( psbZ - trnG-UCC )
76	mono	(A)13	13	37972	37984	IGS( psbZ - trnG-UCC )
77	mono	(T)9	9	37994	38002	IGS( psbZ - trnG-UCC )
78	di	(AT)4	8	38167	38174	IGS( psbZ - trnG-UCC )
79	di	(TA)5	10	38180	38189	IGS( psbZ - trnG-UCC )
80	tetra	(TAAT)3	12	38521	38532	IGS( psbZ - trnG-UCC )
81	di	(TA)4	8	38599	38606	IGS( psbZ - trnG-UCC )
82	di	(AT)4	8	38684	38691	IGS( psbZ - trnG-UCC )
83	mono	(A)12	12	39000	39011	IGS( trnG-UCC - trnfM-CAU )
84	mono	(A)14	14	39664	39677	IGS( rps14 - psaB )
85	di	(TA)5	10	44481	44490	IGS( psaA - ycf3 )
86	tetra	(TTTA)3	12	44783	44794	IGS( psaA - ycf3 )
87	mono	(T)11	11	44900	44910	IGS( psaA - ycf3 )
88	di	(AT)5	10	44957	44966	IGS( psaA - ycf3 )
89	di	(TA)4	8	44975	44982	IGS( psaA - ycf3 )
90	di	(TA)5	10	45105	45114	IGS( psaA - ycf3 )
91	mono	(T)8	8	45226	45233	IGS( psaA - ycf3 )
92	mono	(A)10	10	45285	45294	IGS( psaA - ycf3 )
93	tri	(TAT)5	15	45319	45333	IGS( psaA - ycf3 )
94	di	(AG)4	8	46250	46257	intron(ycf3)
95	mono	(A)11	11	46992	47002	intron(ycf3)
96	mono	(A)8	8	47466	47473	IGS( ycf3 - trnS-GGA )
97	mono	(T)10	10	47518	47527	IGS( ycf3 - trnS-GGA )
98	di	(TA)5	10	48679	48688	IGS( rps4 - trnT-UGU )
99	di	(TA)4	8	48694	48701	IGS( rps4 - trnT-UGU )
100	di	(TA)4	8	48705	48712	IGS( rps4 - trnT-UGU )
101	mono	(T)9	9	49168	49176	IGS( trnT-UGU - trnL-UAA )
102	di	(AT)4	8	49240	49247	IGS( trnT-UGU - trnL-UAA )
103	di	(TA)4	8	49275	49282	IGS( trnT-UGU - trnL-UAA )
104	di	(AT)4	8	49315	49322	IGS( trnT-UGU - trnL-UAA )
105	di	(AT)4	8	49476	49483	IGS( trnT-UGU - trnL-UAA )
106	mono	(A)12	12	49823	49834	IGS( trnT-UGU - trnL-UAA )
107	di	(AT)4	8	49886	49893	IGS( trnT-UGU - trnL-UAA )
108	di	(TA)4	8	49898	49905	IGS( trnT-UGU - trnL-UAA )
109	mono	(A)8	8	50070	50077	IGS( trnT-UGU - trnL-UAA )
110	di	(AT)4	8	50436	50443	intron(trnL-UAA)
111	mono	(T)11	11	50487	50497	intron(trnL-UAA)
112	mono	(T)10	10	51370	51379	IGS( trnF-GAA - ndhJ )
113	mono	(T)8	8	53778	53785	IGS( ndhC - trnV-UAC )
114	di	(TA)7	14	53905	53918	IGS( ndhC - trnV-UAC )
115	mono	(A)8	8	53941	53948	IGS( ndhC - trnV-UAC )
116	mono	(T)9	9	54128	54136	IGS( ndhC - trnV-UAC )
117	mono	(T)8	8	55234	55241	intron(trnV-UAC)
118	mono	(T)8	8	55322	55329	intron(trnV-UAC)
119	mono	(T)8	8	55896	55903	IGS( trnM-CAU - atpE )
120	mono	(T)15	15	57933	57947	IGS( atpB - rbcL )
121	mono	(A)10	10	57978	57987	IGS( atpB - rbcL )
122	mono	(A)9	9	58449	58457	IGS( atpB - rbcL )
123	di	(GA)4	8	59183	59190	rbcL
124	mono	(A)8	8	60213	60220	IGS( rbcL - accD )
125	tetra	(TATC)3	12	60266	60277	IGS( rbcL - accD )
126	tetra	(ATAG)4	16	60284	60299	IGS( rbcL - accD )
127	mono	(A)18	18	62525	62542	IGS( accD - psaI )
128	di	(AT)6	12	62600	62611	IGS( accD - psaI )
129	di	(AT)5	10	62617	62626	IGS( accD - psaI )
130	tetra	(AAAT)3	12	62654	62665	IGS( accD - psaI )
131	di	(TA)4	8	62714	62721	IGS( accD - psaI )
132	di	(TA)4	8	62742	62749	IGS( accD - psaI )
133	mono	(T)8	8	63707	63714	ycf4
134	mono	(A)8	8	64785	64792	IGS( ycf4 - cemA )
135	di	(TC)4	8	64977	64984	IGS( cemA - petA )
136	di	(AT)4	8	65880	65887	petA
137	mono	(A)8	8	66240	66247	petA
138	mono	(T)8	8	67217	67224	IGS( petA - psbJ )
139	mono	(A)8	8	67266	67273	IGS( petA - psbJ )
140	tetra	(TTCT)3	12	67359	67370	IGS( petA - psbJ )
141	mono	(A)9	9	67520	67528	IGS( petA - psbJ )
142	mono	(T)9	9	68946	68954	IGS( psbE - petL )
143	mono	(T)13	13	68958	68970	IGS( psbE - petL )
144	tri	(AAT)4	12	69153	69164	IGS( psbE - petL )
145	mono	(A)15	15	69189	69203	IGS( psbE - petL )
146	mono	(T)11	11	69286	69296	IGS( psbE - petL )
147	mono	(A)8	8	69499	69506	IGS( psbE - petL )
148	di	(AT)5	10	70217	70226	IGS( trnW-CCA - trnP-UGG )
149	mono	(T)8	8	70485	70492	IGS( trnP-UGG - psaJ )
150	mono	(A)10	10	70596	70605	IGS( trnP-UGG - psaJ )
151	mono	(T)8	8	70831	70838	psaJ
152	mono	(T)8	8	70916	70923	IGS( psaJ - rpl33 )
153	di	(AT)4	8	71570	71577	IGS( rpl33 - rps18 )
154	tri	(ATA)4	12	71589	71600	IGS( rpl33 - rps18 )
155	mono	(A)9	9	72122	72130	IGS( rps18 - rpl20 )
156	mono	(T)8	8	72199	72206	IGS( rps18 - rpl20 )
157	tetra	(TTTC)3	12	72672	72683	IGS( rpl20 - rps12 )
158	mono	(T)8	8	73305	73312	IGS( rpl20 - rps12 )
159	mono	(A)9	9	73991	73999	intron(clpP)
160	mono	(A)8	8	74285	74292	intron(clpP)
161	mono	(A)8	8	74317	74324	intron(clpP)
162	mono	(A)8	8	74355	74362	intron(clpP)
163	mono	(A)12	12	74431	74442	intron(clpP)
164	mono	(A)8	8	74914	74921	intron(clpP)
165	mono	(A)13	13	74927	74939	intron(clpP)
166	mono	(T)9	9	75275	75283	intron(clpP)
167	mono	(T)8	8	77727	77734	IGS( psbB - psbT )
168	mono	(T)10	10	79405	79414	intron(petB)
169	di	(TA)4	8	80823	80830	intron(petD)
170	mono	(T)8	8	81607	81614	rpoA
171	mono	(T)10	10	83776	83785	IGS( infA - rps8 )
172	mono	(T)8	8	84325	84332	IGS( rps8 - rpl14 )
173	mono	(A)10	10	84893	84902	IGS( rpl14 - rpl16 )
174	mono	(A)9	9	84911	84919	IGS( rpl14 - rpl16 )
175	mono	(T)10	10	85552	85561	intron(rpl16)
176	di	(AT)4	8	85648	85655	rpl16
177	mono	(T)8	8	85840	85847	rpl16
178	mono	(T)8	8	86528	86535	rpl16
179	mono	(A)8	8	86545	86552	rpl16
180	mono	(T)9	9	87204	87212	rps3
181	mono	(T)8	8	88398	88405	rps19
182	di	(TA)4	8	89038	89045	intron(rpl2)
183	di	(TA)4	8	89072	89079	intron(rpl2)
184	di	(GA)4	8	90658	90665	ycf2
185	di	(GA)4	8	90670	90677	ycf2
186	mono	(A)8	8	91437	91444	ycf2
187	di	(GA)4	8	91657	91664	ycf2
188	mono	(A)9	9	93833	93841	ycf2
189	di	(GA)4	8	93854	93861	ycf2
190	di	(TA)4	8	97258	97265	ycf2
191	di	(AG)4	8	99008	99015	ndhB
192	mono	(T)9	9	99531	99539	intron(ndhB)
193	mono	(T)9	9	103049	103057	IGS( rps7 - ycf15 )
194	mono	(T)8	8	106955	106962	intron(trnI-GAU)
195	mono	(T)8	8	107045	107052	intron(trnI-GAU)
196	di	(CT)4	8	110277	110284	rrn23
197	mono	(T)10	10	112179	112188	IGS( rrn5 - trnR-ACG )
198	mono	(C)8	8	114273	114280	ndhF
199	mono	(A)8	8	114910	114917	ndhF
200	mono	(A)8	8	116348	116355	ndhF
201	mono	(T)10	10	117103	117112	IGS( ndhF - rpl32 )
202	mono	(A)8	8	117214	117221	IGS( ndhF - rpl32 )
203	tetra	(TTTA)3	12	117849	117860	IGS( rpl32 - trnL-UAG )
204	mono	(T)8	8	118282	118289	IGS( rpl32 - trnL-UAG )
205	mono	(A)14	14	119481	119494	ccsA
206	di	(TA)4	8	120160	120167	IGS( ccsA - ndhD )
207	mono	(T)9	9	120265	120273	IGS( ccsA - ndhD )
208	mono	(T)10	10	120310	120319	IGS( ccsA - ndhD )
209	mono	(T)8	8	120981	120988	ndhD
210	mono	(A)18	18	121972	121989	IGS( ndhD - psaC )
211	di	(TA)4	8	122997	123004	IGS( ndhE - ndhG )
212	tetra	(GATA)3	12	123054	123065	IGS( ndhE - ndhG )
213	mono	(A)8	8	123960	123967	IGS( ndhG - ndhI )
214	mono	(T)8	8	124269	124276	ndhI
215	tri	(TTA)4	12	125293	125304	intron(ndhA)
216	mono	(A)8	8	125519	125526	intron(ndhA)
217	mono	(T)8	8	125656	125663	intron(ndhA)
218	mono	(A)9	9	125734	125742	intron(ndhA)
219	mono	(A)8	8	126823	126830	ndhA
220	mono	(T)9	9	128037	128045	ndhH
221	mono	(A)9	9	128581	128589	IGS( rps15 - ycf1 )
222	mono	(A)13	13	128674	128686	IGS( rps15 - ycf1 )
223	mono	(T)8	8	129146	129153	ycf1
224	mono	(T)8	8	129599	129606	ycf1
225	mono	(T)8	8	129614	129621	ycf1
226	mono	(T)9	9	129751	129759	ycf1
227	di	(AT)5	10	130186	130195	ycf1
228	mono	(A)10	10	130510	130519	ycf1
229	mono	(T)9	9	130700	130708	ycf1
230	mono	(A)8	8	130786	130793	ycf1
231	mono	(T)8	8	130899	130906	ycf1
232	mono	(T)8	8	130956	130963	ycf1
233	mono	(T)8	8	131271	131278	ycf1
234	mono	(A)11	11	131330	131340	ycf1
235	mono	(T)11	11	131378	131388	ycf1
236	mono	(T)8	8	131400	131407	ycf1
237	mono	(T)8	8	131527	131534	ycf1
238	mono	(T)10	10	131930	131939	ycf1
239	mono	(T)10	10	132053	132062	ycf1
240	mono	(A)8	8	132074	132081	ycf1
241	mono	(T)8	8	132402	132409	ycf1
242	mono	(T)10	10	132572	132581	ycf1
243	mono	(A)8	8	132897	132904	ycf1
244	mono	(A)8	8	132988	132995	ycf1
245	mono	(A)10	10	135089	135098	IGS( trnR-ACG - rrn5 )
246	di	(AG)4	8	136993	137000	rrn23
247	mono	(A)8	8	140225	140232	intron(trnI-GAU)
248	mono	(A)8	8	140315	140322	intron(trnI-GAU)
249	mono	(A)9	9	144220	144228	IGS( ycf15 - rps7 )
250	mono	(A)9	9	147738	147746	intron(ndhB)
251	di	(CT)4	8	148262	148269	ndhB
252	di	(TA)4	8	150012	150019	ycf2
253	di	(TC)4	8	153416	153423	ycf2
254	mono	(T)9	9	153436	153444	ycf2
255	di	(TC)4	8	155613	155620	ycf2
256	mono	(T)8	8	155833	155840	ycf2
257	di	(TC)4	8	156600	156607	ycf2
258	di	(TC)4	8	156612	156619	ycf2
259	di	(TA)4	8	158198	158205	intron(rpl2)
260	di	(AT)4	8	158231	158238	intron(rpl2)
