# Supplementary material for: The complete chloroplast genome of Myriophyllum spicatum reveals a 4‐kb inversion and new insights regarding plastome evolution in Haloragaceae
Source: Ecol Evol. 2020 Mar 4;10(6):3090–102. doi: 10.1002/ece3.6125 (PMC7083656; doi:10.1002/ece3.6125)
Supplement: Supplementary file 3 [file ECE3-10-3090-s003.xlsx]

## Sheet: Sheet1
Table S3.Characteristics of five Saxifragales chloroplast genomes.
Features		Myriophyllum spicatum	Liquidambar formosana	Paeonia obovata	Penthorum chinense	Sedum sarmentosum
Length (bp)	Whole genome	158858	160410	152698	156686	150448
	LSC region	88418	88945	84783	86735	82212
	SSC region	18814	18917	17423	20399	16670
	IR region	25813	26274	25246	25776	25783
	Coding regions	92088	91840	89941	91756	91260
	Intron regions*	17582	17216	17461	16380	17750
	Spacer regions	49188	51354	45334	48550	41438
GC content (%)	Whole genome	0.3649	0.3795	0.3844	0.3727	0.3776
	LSC region	0.3419	0.361	0.3674	0.3524	0.3566
	SSC region	0.3022	0.3242	0.3282	0.3194	0.321
	IR region	0.4273	0.4307	0.4318	0.4283	0.429
Number of genes	Total	131	131	127	131	131
	IR region (including rps12,ycf1)	18	18	18	18	18
	Protein-coding genes	79	79	75	79	79
	tRNA genes	30	30	30	30	30
	rRNA genes	4	4	4	4	4
	Pseudogenes	1	1	3	1	1
	Genes with introns	18	18	18	17	18
* The trnK intron is not considered.
